# Supplementary material for: Engineering Regenerative Fibrin Scaffold from Balanced Protein-Concentrate Plasma: Structural and Biochemical Characterization
Source: Pharmaceutics. 2025 Nov 5;17(11):1432. doi: 10.3390/pharmaceutics17111432 (PMC12655132; doi:10.3390/pharmaceutics17111432)
Supplement: Supplementary file 1 [file pharmaceutics-17-01432-s001.zip]

Archive with 1 entries (1 files):
- pharmaceutics-3945598-supplementary.pdf
